# Supplementary material for: Gut Microbiome Signatures Distinguish Susceptibility from Disease Development in Type 2 Diabetes
Source: Int J Mol Sci. 2026 Mar 31;27(7):3160. doi: 10.3390/ijms27073160 (PMC13073554; doi:10.3390/ijms27073160)
Supplement: Supplementary file 1 [file ijms-27-03160-s001.zip]

Archive with 1 entries (1 files):
- ijms-4173078-supplementary.pdf
